# Supplementary material for: Population Genetic Polymorphism of Skeletal Muscle Strength Related Genes in Five Ethnic Minorities in North China
Source: Front Genet. 2021 Oct 11;12:756802. doi: 10.3389/fgene.2021.756802 (PMC8564566; doi:10.3389/fgene.2021.756802)
Supplement: Supplementary file 1 [file Table2.XLSX]

## Sheet: Sheet1
Table S2 . Fst values between 5 populations based on the 23 SNPs
Populations	Daur	Mongolin	Ewenki	Manchu	Hezhen
Daur	****	****	****	****	****
Mongolin	0.0026	****	****	****	****
Ewenki	0.0027	0.0006	****	****	****
Manchu	0.0038	0.003	0.0036	****	****
Hezhen	0.0022	0.0037	0.0034	0.0052	****
