# Supplementary material for: Population Genetic Polymorphism of Skeletal Muscle Strength Related Genes in Five Ethnic Minorities in North China
Source: Front Genet. 2021 Oct 11;12:756802. doi: 10.3389/fgene.2021.756802 (PMC8564566; doi:10.3389/fgene.2021.756802)
Supplement: Supplementary file 2 [file Table3.XLSX]

## Sheet: Sheet1
TABLE S3. Based Nei's Genetic distance between 5 populations
Population	Daur	Mongolian	Ewenki	Manchu	Hezhen
Daur	****	0.9965	0.9964	0.9951	0.9972
Mongolian	0.0035	****	0.9993	0.9962	0.995
Ewenki	0.0036	0.0007	****	0.9953	0.9953
Manchu	0.0049	0.0039	0.0047	****	0.9932
Hezhen	0.0028	0.005	0.0047	0.0068	****
Nei's genetic identity (above diagonal) and genetic distance (below diagonal).
