# Supplementary material for: Population Genetic Polymorphism of Skeletal Muscle Strength Related Genes in Five Ethnic Minorities in North China
Source: Front Genet. 2021 Oct 11;12:756802. doi: 10.3389/fgene.2021.756802 (PMC8564566; doi:10.3389/fgene.2021.756802)
Supplement: Supplementary file 3 [file Table4.XLSX]

## Sheet: Sheet1
TABLE S4. Summary of the F-Statistics and gene flow for all the SNPs in 31 populations
Locus	Sample Size	Fis	Fit	Fst	Nm*
rs699	6754	0.0128	0.1646	0.1538	1.376
rs4762	6734	-0.0087	0.0077	0.0163	15.134
rs5051	6718	0.0074	0.1632	0.1569	1.3429
rs5050	6734	-0.0023	0.0047	0.0071	35.1761
rs3856806	6752	-0.0233	0.0156	0.038	6.3243
rs2066992	6770	0.0118	0.3564	0.3487	0.467
rs1617640	6766	-0.0251	0.0024	0.0268	9.079
rs551238	6770	-0.0233	0.0065	0.0291	8.3355
rs1815739	6766	-0.0661	0.0707	0.1283	1.6982
rs540874	6734	-0.0624	0.0468	0.1028	2.1824
rs5742714	6758	0.047	0.0679	0.022	11.1248
rs1520220	6768	0.0029	0.0506	0.0479	4.9719
rs5742612	6770	-0.0091	0.0878	0.096	2.3534
rs972936	6768	0.0062	0.0344	0.0284	8.5555
rs7975232	6770	0.0104	0.1119	0.1026	2.1859
rs757343	6626	-0.0145	0.0206	0.0345	6.9909
rs2228570	6742	0.0221	0.0838	0.063	3.7163
rs1156882	6734	0.0201	0.2809	0.2662	0.6892
rs4309	6766	0.0243	0.1965	0.1765	1.1663
rs4331	6770	0.0124	0.0655	0.0538	4.3989
rs4341	6768	0.0115	0.0644	0.0536	4.4179
rs4343	6768	0.0339	0.0995	0.0679	3.4344
rs4362	6764	0.0197	0.0482	0.029	8.3645
Mean	6751	0.0001	0.0981	0.098	2.3017
* Nm = Gene flow estimated from Fst = 0.25(1 - Fst)/Fst.
