# Supplementary material for: Population Genetic Polymorphism of Skeletal Muscle Strength Related Genes in Five Ethnic Minorities in North China
Source: Front Genet. 2021 Oct 11;12:756802. doi: 10.3389/fgene.2021.756802 (PMC8564566; doi:10.3389/fgene.2021.756802)
Supplement: Supplementary file 4 [file Table1.XLSX]

## Sheet: Sheet1
Table S1. The minimum genotype frequencies of 23 SNPs in five populations in Heilongjiang.
Loci	Daur	Mongolian	Ewenki	Manchu	Hezhen
rs699	0.056	0.038	0.041	0.028	0.04
rs4762	0.004	0.01	0	0	0
rs5051	0.065	0.04	0.056	0.028	0.041
rs5050	0.021	0.019	0.028	0.043	0.049
rs3856806	0.009	0.039	0.041	0.032	0.02
rs2066992	0.124	0.208	0.192	0.086	0.096
rs1617640	0.095	0.095	0.123	0.073	0.06
rs551238	0.107	0.075	0.096	0.086	0.072
rs1815739	0.168	0.17	0.192	0.192	0.216
rs540874	0.168	0.178	0.205	0.224	0.22
rs5742714	0.009	0	0.027	0.046	0.028
rs1520220	0.142	0.124	0.205	0.323	0.124
rs5742612	0.077	0.019	0.096	0.086	0.056
rs972936	0.146	0.124	0.205	0.177	0.128
rs7975232	0.082	0.075	0.082	0.059	0.04
rs757343	0.022	0.022	0.029	0.048	0.026
rs2228570	0.107	0.21	0.411	0.214	0.17
rs11568820	0.194	0.147	0.174	0.234	0.085
rs4309	0.159	0.144	0.164	0.114	0.172
rs4331	0.146	0.142	0.164	0.1	0.16
rs4341	0.146	0.143	0.164	0.105	0.16
rs4343	0.146	0.143	0.164	0.105	0.152
rs4362	0.15	0.135	0.178	0.118	0.177
