# Supplementary material for: Population Genetic Polymorphism of Skeletal Muscle Strength Related Genes in Five Ethnic Minorities in North China
Source: Front Genet. 2021 Oct 11;12:756802. doi: 10.3389/fgene.2021.756802 (PMC8564566; doi:10.3389/fgene.2021.756802)
Supplement: Supplementary file 5 [file Table5.XLSX]

## Sheet: Sheet1
TABLE S5. AMOVA of 23 SNPs in 31 populations
Source of variation	d. f.	Sum of squares	Variance components	Percentage of variation
Among groups	4	74.972	0.00395	0.83
Among populations within groups	26	13.876	8e-05	0.02
Within populations	25468	12014.8	0.47176	99.15
Total	25498	12103.7	0.47579
